# Supplementary material for: Unveiling candidate genes for metabolic resistance to malathion in Aedes albopictus through RNA sequencing-based transcriptome profiling
Source: PLoS Negl Trop Dis. 2024 Jun 12;18(6):e0012243. doi: 10.1371/journal.pntd.0012243 (PMC11168629; doi:10.1371/journal.pntd.0012243)
Supplement: S1 Table — (XLSX) [file pntd.0012243.s002.xlsx]

## Sheet: Sheet1
S2 Table. A list of 71 differently expressed genes (FDR <0.05) from three major detoxification gene superfamilies in comparison between WI group versus CO group.
gene_id	logFC	logCPM	LR	PValue	FDR	gene_name
AALF000820	2.84187	3.82481	110.756	6.6926e-26	1.92147e-23	cytochrome P450 [Source:Projected from Aedes aegypti (AAEL006805) VB Community Annotation]
AALF008912	-2.0784	4.47872	67.2976	2.3346e-16	1.34615e-14	glutathione transferase [Source:Projected from Aedes aegypti lvpagwg (AAEL011752) VB Community Annotation]
AALF021146	-1.83744	6.05873	58.8713	1.68332e-14	7.13778e-13	glutathione transferase [Source:Projected from Aedes aegypti lvpagwg (AAEL011741) VB Community Annotation]
AALF006760	-1.72755	5.03223	55.7546	8.21075e-14	3.00937e-12	cytochrome P450 [Source:Projected from Aedes aegypti (AAEL012266) VB Community Annotation]
AALF021145	-1.79313	6.75737	50.2785	1.33406e-12	3.75964e-11	glutathione transferase [Source:Projected from Aedes aegypti (AAEL011741) VB Community Annotation]
AALF015905	-1.64275	4.27876	49.1035	2.42812e-12	6.36159e-11	glutathione transferase [Source:Projected from Aedes aegypti (AAEL011752) VB Community Annotation]
AALF015449	-1.93005	3.51448	46.7617	8.01667e-12	1.85365e-10	cytochrome P450 [Source:Projected from Aedes aegypti (AAEL000320) VB Community Annotation]
AALF024124	-1.3548	3.39156	42.4324	7.31669e-11	1.32697e-09	cytochrome P450 [Source:Projected from Aedes aegypti (AAEL012492) VB Community Annotation]
AALF024126	-1.27408	3.9581	42.2886	7.87487e-11	1.41123e-09	cytochrome P450 [Source:Projected from Aedes aegypti (AAEL012491) VB Community Annotation]
AALF007720	3.40421	0.492576	39.8609	2.72705e-10	4.3098e-09	cytochrome P450 [Source:Projected from Aedes aegypti (AAEL009129) VB Community Annotation]
AALF025931	1.43182	6.23071	39.3096	3.61659e-10	5.56874e-09	ATP-dependent (S)-NAD(P)H-hydrate dehydratase [Source:UniProtKB/TrEMBL;Acc:A0A182GFJ0]
AALF008439	2.09127	3.96958	37.2553	1.03633e-09	1.42105e-08	glutathione transferase [Source:Projected from Aedes aegypti lvpagwg (AAEL010591) VB Community Annotation]
AALF003848	-2.47252	2.44073	36.6077	1.4446e-09	1.91423e-08	cytochrome P450 [Source:Projected from Aedes aegypti (AAEL012766) VB Community Annotation]
AALF009469	-1.39379	7.49362	36.6053	1.44634e-09	1.9147e-08	Cytochrome P450 [Source:Projected from Aedes aegypti lvpagwg (AAEL006824) UniProtKB/TrEMBL;Acc:A0A1S4FEN8]
AALF006193	-2.2294	0.575784	32.1114	1.45578e-08	1.52626e-07	cytochrome P450 [Source:Projected from Aedes aegypti (AAEL002067) VB Community Annotation]
AALF009672	-1.02105	4.47936	31.5904	1.90366e-08	1.93612e-07	Glutathione peroxidase [Source:UniProtKB/TrEMBL;Acc:A0A182GGU6]
AALF006638	-1.88715	2.17454	31.4178	2.08061e-08	2.08986e-07	cytochrome P450 [Source:Projected from Aedes aegypti lvpagwg (AAEL014412) VB Community Annotation]
AALF004662	2.48755	0.737122	30.726	2.97164e-08	2.8678e-07	cytochrome P450 [Source:Projected from Aedes aegypti lvpagwg (AAEL009129) VB Community Annotation]
AALF005340	1.58785	3.72387	30.3706	3.56904e-08	3.35276e-07	Inhibitor of Apoptosis (IAP) containing Baculoviral IAP Repeat(s) (BIR domains). [Source:Projected from Aedes aegypti (AAEL014251) VB Community Annotation]
AALF013830	-1.32396	8.82504	28.0681	1.17119e-07	9.62442e-07	cytochrome C1 [Source:Projected from Aedes aegypti (AAEL011871) VB Community Annotation]
AALF012909	-1.41341	2.66816	27.839	1.3184e-07	1.06813e-06	cytochrome P450 [Source:Projected from Aedes aegypti (AAEL007807) VB Community Annotation]
AALF021259	1.72663	1.75257	26.3771	2.80857e-07	2.06868e-06	cytochrome P450 [Source:Projected from Aedes aegypti (AAEL013798) VB Community Annotation]
AALF007574	1.70172	1.58577	25.1498	5.30459e-07	3.62253e-06	glutathione S-transferase [Source:Projected from Aedes aegypti (AAEL001071) VB Community Annotation]
AALF010237	1.23921	5.24443	25.1136	5.4051e-07	3.67478e-06	glutathione transferase [Source:Projected from Aedes aegypti (AAEL007951) VB Community Annotation]
AALF015439	1.48272	5.1872	24.6434	6.89808e-07	4.56373e-06	cytochrome P450 [Source:Projected from Aedes aegypti lvpagwg (AAEL009127) VB Community Annotation]
AALF024328	1.5727	1.54501	24.2742	8.35497e-07	5.39044e-06	cytochrome P450 [Source:Projected from Aedes aegypti (AAEL008889) VB Community Annotation]
AALF024125	-0.90112	4.08181	24.1895	8.73052e-07	5.59867e-06	cytochrome P450 [Source:Projected from Aedes aegypti (AAEL012494) VB Community Annotation]
AALF015762	-1.4126	2.01244	23.241	1.42918e-06	8.7303e-06	cytochrome P450 [Source:Projected from Aedes aegypti (AAEL014411) VB Community Annotation]
AALF009029	1.1116	6.00776	22.802	1.79576e-06	1.06854e-05	ATP-dependent (S)-NAD(P)H-hydrate dehydratase [Source:UniProtKB/TrEMBL;Acc:A0A182GFJ0]
AALF018944	2.02091	0.486069	22.5247	2.07461e-06	1.21094e-05	cytochrome P450 [Source:Projected from Aedes aegypti (AAEL009138) VB Community Annotation]
AALF021825	0.735373	4.71882	18.6035	1.60921e-05	7.35785e-05	Arginyl-tRNA--protein transferase 1 [Source:UniProtKB/TrEMBL;Acc:A0A182H503]
AALF018319	-1.06072	9.35066	18.5963	1.61535e-05	7.37856e-05	Cytochrome b-c1 complex subunit Rieske, mitochondrial [Source:UniProtKB/TrEMBL;Acc:A0A023ELV4]
AALF018941	1.03835	2.70521	18.2127	1.97561e-05	8.82523e-05	cytochrome P450 [Source:Projected from Aedes aegypti (AAEL009120) VB Community Annotation]
AALF018089	1.32447	6.87899	17.3326	3.13758e-05	0.000131983	glutathione transferase [Source:Projected from Aedes aegypti (AAEL007947) VB Community Annotation]
AALF003724	-1.09364	2.22575	17.0624	3.61713e-05	0.000149513	cytochrome P450 [Source:Projected from Aedes aegypti (AAEL007795) VB Community Annotation]
AALF012088	0.749396	4.3953	16.2229	5.6308e-05	0.000220386	cytochrome P450 [Source:Projected from Aedes aegypti (AAEL003763) VB Community Annotation]
AALF027555	0.734783	6.57766	15.4493	8.47489e-05	0.000315655	cytochrome P450 [Source:Projected from Aedes aegypti (AAEL014830) VB Community Annotation]
AALF026202	-1.49464	2.67923	15.4207	8.60387e-05	0.000319941	cytochrome P450 [Source:Projected from Aedes aegypti (AAEL014615) VB Community Annotation]
AALF015758	1.03648	1.53167	14.9118	0.000112655	0.000404613	cytochrome P450 [Source:Projected from Aedes aegypti lvpagwg (AAEL006984) VB Community Annotation]
AALF018948	1.04261	5.1356	14.774	0.000121192	0.000431341	cytochrome P450 [Source:Projected from Aedes aegypti (AAEL009127) VB Community Annotation]
AALF005828	0.924579	3.73931	14.3363	0.000152892	0.000529131	cytochrome P450 [Source:Projected from Aedes aegypti (AAEL006827) VB Community Annotation]
AALF020660	-0.926045	9.6181	13.3089	0.000264147	0.000857731	cytochrome P450 [Source:Projected from Aedes aegypti (AAEL004054) VB Community Annotation]
AALF023150	0.971501	2.94079	12.0435	0.000519735	0.00156181	cytochrome P450 [Source:Projected from Aedes aegypti (AAEL003399) VB Community Annotation]
AALF026670	-1.97073	-0.299533	11.8266	0.000583893	0.00173531	cytochrome P450 [Source:Projected from Aedes aegypti (AAEL014594) VB Community Annotation]
AALF007799	0.58716	5.38571	11.38	0.000742377	0.00214008	Carboxy/choline esterase Alpha Esterase [Source:Projected from Aedes aegypti (AAEL005122) VB Community Annotation]
AALF006037	-1.25882	4.12261	10.9055	0.000958803	0.00267367	cytochrome P450 [Source:Projected from Aedes aegypti lvpagwg (AAEL014615) VB Community Annotation]
AALF009791	0.888175	7.17742	9.18031	0.00244633	0.00608865	Glutathione peroxidase [Source:UniProtKB/TrEMBL;Acc:A0A182GH38]
AALF004962	-0.706349	3.82062	9.10151	0.00255399	0.00632463	cytochrome P450 [Source:Projected from Aedes aegypti (AAEL010946) VB Community Annotation]
AALF007571	-0.928814	0.648738	8.98542	0.00272142	0.00667092	glutathione S-transferase [Source:Projected from Aedes aegypti (AAEL001090) VB Community Annotation]
AALF003921	0.830262	3.37351	8.90406	0.00284538	0.00693775	cytochrome P450 [Source:Projected from Aedes aegypti (AAEL009121) VB Community Annotation]
AALF024122	-1.09983	7.14433	8.85143	0.00292859	0.00712173	cytochrome P450 [Source:Projected from Aedes aegypti (AAEL014893) VB Community Annotation]
AALF015565	0.652546	3.2418	8.80552	0.00300321	0.00728157	Cytosolic Fe-S cluster assembly factor NUBP2 homolog [Source:UniProtKB/TrEMBL;Acc:A0A182GTM5]
AALF018947	0.60634	4.12329	8.3858	0.00378165	0.00893142	cytochrome P450 [Source:Projected from Aedes aegypti (AAEL009125) VB Community Annotation]
AALF010189	0.470804	4.91197	8.22874	0.00412322	0.00964886	geranylgeranyl transferase type ii beta subunit [Source:Projected from Aedes aegypti (AAEL001334) VB Community Annotation]
AALF016900	-0.713876	2.82848	8.18926	0.00421392	0.00983965	cytochrome P450 [Source:Projected from Aedes aegypti lvpagwg (AAEL007795) VB Community Annotation]
AALF005913	-0.431944	5.47018	7.98743	0.00471032	0.0108405	Glutathione peroxidase [Source:UniProtKB/TrEMBL;Acc:A0A182G9Q7]
AALF015440	0.681702	6.10461	7.91195	0.00491093	0.0112365	cytochrome P450 [Source:Projected from Aedes aegypti (AAEL009130) VB Community Annotation]
AALF021014	-0.505262	4.80237	7.89073	0.00496889	0.0113484	cytochrome P450 [Source:Projected from Aedes aegypti (AAEL002031) VB Community Annotation]
AALF024916	0.781724	4.53452	7.87716	0.00500629	0.0114208	cytochrome c oxidase assembly protein cox11 [Source:Projected from Aedes aegypti (AAEL006779) VB Community Annotation]
AALF006450	-0.747195	9.89592	7.64221	0.00570179	0.0127787	cytochrome c oxidase subunit iv [Source:Projected from Aedes aegypti (AAEL013009) VB Community Annotation]
AALF027556	-0.63517	4.56988	7.50358	0.00615764	0.0136604	cytochrome P450 [Source:Projected from Aedes aegypti (AAEL013556) VB Community Annotation]
AALF007747	-0.962221	2.8904	7.34001	0.00674364	0.0148055	cytochrome P450 [Source:Projected from Aedes aegypti (AAEL006044) VB Community Annotation]
AALF004240	-1.04686	5.29958	7.17251	0.00740292	0.0160743	cytochrome P450 [Source:Projected from Aedes aegypti (AAEL006989) VB Community Annotation]
AALF026203	-0.70711	3.20994	6.60038	0.0101957	0.0212599	cytochrome P450 [Source:Projected from Aedes aegypti (AAEL014606) VB Community Annotation]
AALF003725	0.458064	5.15038	6.55138	0.0104803	0.0217522	cytochrome P450 [Source:Projected from Aedes aegypti (AAEL007816) VB Community Annotation]
AALF005336	0.398804	5.62351	6.1062	0.0134708	0.0271286	Esterase AAEL000016 [Source:Projected from Aedes aegypti (AAEL000016) UniProtKB/Swiss-Prot;Acc:Q0C7C4]
AALF008654	0.432534	4.6418	6.08527	0.0136313	0.0274118	Alkyl transferase [Source:UniProtKB/TrEMBL;Acc:A0A182GER5]
AALF006637	-0.687542	2.14476	5.83056	0.0157501	0.0310163	cytochrome P450 [Source:Projected from Aedes aegypti lvpagwg (AAEL014411) VB Community Annotation]
AALF018946	0.500464	4.61612	4.97049	0.0257833	0.0474329	cytochrome P450 [Source:Projected from Aedes aegypti (AAEL009128) VB Community Annotation]
AALF018007	-1.1368	-0.233765	4.91227	0.0266666	0.0488751	cytochrome P450 [Source:Projected from Aedes aegypti (AAEL008017) VB Community Annotation]
AALF015447	0.725501	1.49944	4.86816	0.0273566	0.0499472	cytochrome P450 [Source:Projected from Aedes aegypti (AAEL000338) VB Community Annotation]
