# Supplementary material for: Unveiling candidate genes for metabolic resistance to malathion in Aedes albopictus through RNA sequencing-based transcriptome profiling
Source: PLoS Negl Trop Dis. 2024 Jun 12;18(6):e0012243. doi: 10.1371/journal.pntd.0012243 (PMC11168629; doi:10.1371/journal.pntd.0012243)
Supplement: S2 Table — (XLSX) [file pntd.0012243.s003.xlsx]

## Sheet: Sheet1
S3 Table. A list of 22 differently expressed genes (p-value less than 0.05) from three major detoxification gene superfamilies in comparison between MR group versus MS group.
gene_id	logFC	logCPM	PValue	FDR	gene_name
AALF021146	1.06253	6.05873	6.12e-06	0.000544477	glutathione transferase [Source:Projected from Aedes aegypti lvpagwg (AAEL011741) VB Community Annotation]
AALF007799	0.627525	5.38571	0.000309142	0.0141538	Carboxy/choline esterase Alpha Esterase [Source:Projected from Aedes aegypti (AAEL005122) VB Community Annotation]
AALF015905	0.76498	4.27876	0.000893195	0.0314811	glutathione transferase [Source:Projected from Aedes aegypti (AAEL011752) VB Community Annotation]
AALF015440	0.773028	6.10461	0.00143867	0.044354	cytochrome P450 [Source:Projected from Aedes aegypti (AAEL009130) VB Community Annotation]
AALF020310	0.552117	4.7473	0.00181733	0.0533999	Carboxy/choline esterase Alpha Esterase [Source:Projected from Aedes aegypti (AAEL002385) VB Community Annotation]
AALF001261	-1.08246	5.64981	0.00213211	0.0588829	glutathione transferase [Source:Projected from Aedes aegypti (AAEL004229) VB Community Annotation]
AALF027556	0.70452	4.56988	0.00237449	0.0631715	cytochrome P450 [Source:Projected from Aedes aegypti (AAEL013556) VB Community Annotation]
AALF016463	-1.06553	4.4157	0.00339529	0.0815338	glutathione transferase [Source:Projected from Aedes aegypti lvpagwg (AAEL004229) VB Community Annotation]
AALF018946	0.65245	4.61612	0.00367216	0.0864448	cytochrome P450 [Source:Projected from Aedes aegypti (AAEL009128) VB Community Annotation]
AALF007720	1.35469	0.492576	0.00574695	0.117153	cytochrome P450 [Source:Projected from Aedes aegypti (AAEL009129) VB Community Annotation]
AALF004240	0.990948	5.29958	0.0111491	0.181615	cytochrome P450 [Source:Projected from Aedes aegypti (AAEL006989) VB Community Annotation]
AALF006638	-0.831023	2.17454	0.0113197	0.182865	cytochrome P450 [Source:Projected from Aedes aegypti lvpagwg (AAEL014412) VB Community Annotation]
AALF024476	0.58145	3.45192	0.0193935	0.256244	glutathione transferase [Source:Projected from Aedes aegypti (AAEL000092) VB Community Annotation]
AALF016129	0.457343	3.73095	0.0231734	0.282363	cytochrome P450 [Source:Projected from Aedes aegypti (AAEL006795) VB Community Annotation]
AALF025204	0.78668	8.71117	0.0238933	0.285846	cytochrome P450 [Source:Projected from Aedes aegypti (AAEL014609) VB Community Annotation]
AALF018090	0.515054	4.46762	0.0307102	0.330079	glutathione transferase [Source:Projected from Aedes aegypti (AAEL007946) VB Community Annotation]
AALF027716	0.498273	2.33787	0.0331218	0.343455	cytochrome P450 [Source:Projected from Aedes aegypti (AAEL006815) VB Community Annotation]
AALF009469	0.476142	7.49362	0.035634	0.358185	Cytochrome P450 [Source:Projected from Aedes aegypti lvpagwg (AAEL006824) UniProtKB/TrEMBL;Acc:A0A1S4FEN8]
AALF021145	0.514429	6.75737	0.0365793	0.36375	glutathione transferase [Source:Projected from Aedes aegypti (AAEL011741) VB Community Annotation]
AALF020660	0.506504	9.6181	0.0447368	0.404739	cytochrome P450 [Source:Projected from Aedes aegypti (AAEL004054) VB Community Annotation]
AALF008440	0.62397	3.82526	0.0449093	0.405004	glutathione transferase [Source:Projected from Aedes aegypti (AAEL010582) VB Community Annotation]
AALF016133+A12:A24A3:A24	-0.544421	1.92071	0.0496582	0.429608	cytochrome P450 [Source:Projected from Aedes aegypti lvpagwg (AAEL014618) VB Community Annotation]
