# Supplementary material for: Unveiling candidate genes for metabolic resistance to malathion in Aedes albopictus through RNA sequencing-based transcriptome profiling
Source: PLoS Negl Trop Dis. 2024 Jun 12;18(6):e0012243. doi: 10.1371/journal.pntd.0012243 (PMC11168629; doi:10.1371/journal.pntd.0012243)
Supplement: S3 Table — (XLSX) [file pntd.0012243.s004.xlsx]

## Sheet: Sheet1
S4 Table. Transcripts per million (TPM) values of genes from the three major detoxification families
gene_id	gene_name	gene_family	CO TPM	WI TPM	MR TPM	MS TPM	total TPM
AALF000089	Succinate dehydrogenase [ubiquinone] cytochrome b small subunit [Source:UniProtKB/TrEMBL;Acc:A0A182H1A0]	P450	283.038	238.627	224.158	197.629	235.863
AALF000223	cytochrome P450 [Source:Projected from Aedes aegypti (AAEL007473) VB Community Annotation]	P450	10.359	10.6383	11.2882	11.2191	10.8761
AALF000569	cytochrome P450 [Source:Projected from Aedes aegypti lvpagwg (AAEL009120) VB Community Annotation]	P450	3.68975	3.39299	3.44182	3.60511	3.53242
AALF000820	cytochrome P450 [Source:Projected from Aedes aegypti (AAEL006805) VB Community Annotation]	P450	3.6519	6.61017	11.1167	15.817	9.29893
AALF001261	glutathione transferase [Source:Projected from Aedes aegypti (AAEL004229) VB Community Annotation]	GST	8.49373	8.48355	8.02049	7.67843	8.16905
AALF001347	Serine Protease Inhibitor (serpin) likely cleavage at S/M. [Source:Projected from Aedes aegypti (AAEL014141) VB Community Annotation]	GST	39.4053	37.2872	37.4433	36.107	37.5607
AALF001357	Inhibitor of Apoptosis (IAP) containing Baculoviral IAP Repeat(s) (BIR domains). [Source:Projected from Aedes aegypti (AAEL009074) VB Community Annotation]	GST	225.217	210.007	223.659	219.403	219.571
AALF001476	transcription elongation factor s-ii [Source:Projected from Aedes aegypti (AAEL001496) VB Community Annotation]	GST	4.00429	3.77344	3.92919	3.78388	3.8727
AALF001482	Putative cytochrome c oxidase assembly protein [Source:UniProtKB/TrEMBL;Acc:A0A023EP93]	P450	58.8038	62.7097	64.9324	68.892	63.8345
AALF001607	cytochrome P450 [Source:Projected from Aedes aegypti (AAEL005700) VB Community Annotation]	P450	1.64207	1.75084	1.72861	1.67523	1.69919
AALF001641	cytochrome P450 [Source:Projected from Aedes aegypti (AAEL009591) VB Community Annotation]	P450	24.9545	22.8811	21.4834	20.5823	22.4753
AALF001649	ubiquinol-cytochrome c reductase complex 14 kd protein [Source:Projected from Aedes aegypti (AAEL007868) VB Community Annotation]	P450	381.579	340.25	300.068	272.824	323.68
AALF001852	glutathione transferase [Source:Projected from Aedes aegypti (AAEL007955) VB Community Annotation]	GST	9.86521	9.28648	7.95026	6.88959	8.49788
AALF001948	Putative cytochrome p450 cyp4/cyp19/cyp26 subfamily [Source:UniProtKB/TrEMBL;Acc:A0A023EWD0]	P450	59.6233	55.1464	53.8278	52.1767	55.1935
AALF002009	Cytochrome c heme lyase [Source:UniProtKB/TrEMBL;Acc:A0A182G3A6]	P450	27.4806	25.0136	24.4015	22.4327	24.8321
AALF002774	microsomal glutathione s-transferase [Source:Projected from Aedes aegypti (AAEL010157) VB Community Annotation]	GST	48.3472	46.591	47.2118	43.4929	46.4107
AALF002897	Glutathione synthetase [Source:UniProtKB/TrEMBL;Acc:A0A182G4R2]	GST	4.16707	3.7581	4.02964	3.95788	3.97818
AALF002911	Cytochrome b-c1 complex subunit 6 [Source:UniProtKB/TrEMBL;Acc:A0A182G8T6]	P450	3189.03	2850.68	2489.72	2273.42	2700.71
AALF002991	O-phosphoseryl-tRNA(Sec) selenium transferase [Source:UniProtKB/TrEMBL;Acc:A0A182G4V7]	GST	12.1237	13.4161	15.074	16.8384	14.363
AALF003065	cytochrome P450 [Source:Projected from Aedes aegypti (AAEL017539) VB Community Annotation]	P450	6.69775	7.10516	6.80019	6.29341	6.72413
AALF003501	Putative cytochrome c oxidase polypeptide [Source:UniProtKB/TrEMBL;Acc:A0A023EGZ5]	P450	4203.6	3907.31	3423.13	3064.58	3649.65
AALF003722	cytochrome P450 [Source:Projected from Aedes aegypti (AAEL007808) VB Community Annotation]	P450	0.569718	0.510063	0.502626	0.502335	0.521186
AALF003724	cytochrome P450 [Source:Projected from Aedes aegypti (AAEL007795) VB Community Annotation]	P450	12.8707	8.6504	8.15684	7.12957	9.20187
AALF003725	cytochrome P450 [Source:Projected from Aedes aegypti (AAEL007816) VB Community Annotation]	P450	49.0354	49.4085	54.7294	56.7116	52.4712
AALF003847	cytochrome P450 [Source:Projected from Aedes aegypti lvpagwg (AAEL012762) VB Community Annotation]	P450	0.0897269	0.0706848	0.0744982	0.106148	0.0852644
AALF003848	cytochrome P450 [Source:Projected from Aedes aegypti (AAEL012766) VB Community Annotation]	P450	12.6968	7.43687	6.08659	4.59166	7.70298
AALF003921	cytochrome P450 [Source:Projected from Aedes aegypti (AAEL009121) VB Community Annotation]	P450	10.05	10.6728	11.2972	13.0947	11.2787
AALF003983	Succinyl-CoA:3-ketoacid-coenzyme A transferase [Source:Projected from Aedes aegypti (AAEL011137) UniProtKB/TrEMBL;Acc:Q16QY3]	GST	7.19341	6.33838	6.19543	5.75326	6.37012
AALF003985	ubiquinol-cytochrome c reductase complex core protein [Source:Projected from Aedes aegypti (AAEL005269) VB Community Annotation]	P450	1697.59	1392.81	1124.78	883.093	1274.57
AALF004240	cytochrome P450 [Source:Projected from Aedes aegypti (AAEL006989) VB Community Annotation]	P450	44.8872	36.9635	30.4328	28.1384	35.1055
AALF004243	cytochrome P450 [Source:Projected from Aedes aegypti (AAEL006984) VB Community Annotation]	P450	0.459029	0.413587	0.536993	0.567141	0.494187
AALF004605	Putative cytochrome c oxidase subunit vb [Source:UniProtKB/TrEMBL;Acc:A0A023EFA1]	P450	244.56	206.3	180.626	158.823	197.577
AALF004662	cytochrome P450 [Source:Projected from Aedes aegypti lvpagwg (AAEL009129) VB Community Annotation]	P450	0.509887	0.728316	0.84443	1.52092	0.900889
AALF004962	cytochrome P450 [Source:Projected from Aedes aegypti (AAEL010946) VB Community Annotation]	P450	8.57891	7.70129	7.0836	5.61698	7.2452
AALF005053	cytochrome c oxidase assembly protein cox15 [Source:Projected from Aedes aegypti (AAEL012426) VB Community Annotation]	P450	37.2242	36.591	36.6927	36.1011	36.6522
AALF005336	Esterase AAEL000016 [Source:Projected from Aedes aegypti (AAEL000016) UniProtKB/Swiss-Prot;Acc:Q0C7C4]	esterase	76.5388	76.8771	82.6045	81.118	79.2846
AALF005340	Inhibitor of Apoptosis (IAP) containing Baculoviral IAP Repeat(s) (BIR domains). [Source:Projected from Aedes aegypti (AAEL014251) VB Community Annotation]	GST	22.0885	33.4851	40.1706	45.5537	35.3245
AALF005356	Cytochrome b-c1 complex subunit 6 [Source:UniProtKB/TrEMBL;Acc:A0A182G8T6]	P450	2797.89	2589.57	2223.93	2005.47	2404.22
AALF005550	cytochrome P450 [Source:Projected from Aedes aegypti (AAEL001807) VB Community Annotation]	P450	6.35941	7.28571	7.48783	7.49102	7.15599
AALF005828	cytochrome P450 [Source:Projected from Aedes aegypti (AAEL006827) VB Community Annotation]	P450	9.00649	10.6985	11.4296	13.0274	11.0405
AALF005913	Glutathione peroxidase [Source:UniProtKB/TrEMBL;Acc:A0A182G9Q7]	GST	4.09648	3.80586	3.42221	3.18974	3.62857
AALF006037	cytochrome P450 [Source:Projected from Aedes aegypti lvpagwg (AAEL014615) VB Community Annotation]	P450	25.2688	15.5156	15.373	12.843	17.2501
AALF006193	cytochrome P450 [Source:Projected from Aedes aegypti (AAEL002067) VB Community Annotation]	P450	0.499874	0.393235	0.286271	0.229548	0.352232
AALF006450	cytochrome c oxidase subunit iv [Source:Projected from Aedes aegypti (AAEL013009) VB Community Annotation]	P450	199.75	176.055	151.738	127.667	163.803
AALF006637	cytochrome P450 [Source:Projected from Aedes aegypti lvpagwg (AAEL014411) VB Community Annotation]	P450	0.75608	0.632475	0.529229	0.428525	0.586577
AALF006638	cytochrome P450 [Source:Projected from Aedes aegypti lvpagwg (AAEL014412) VB Community Annotation]	P450	0.896599	0.637375	0.50465	0.364615	0.60081
AALF006760	cytochrome P450 [Source:Projected from Aedes aegypti (AAEL012266) VB Community Annotation]	P450	4.5853	3.41179	2.80889	2.16688	3.24321
AALF007271	cytochrome P450 [Source:Projected from Aedes aegypti (AAEL003890) VB Community Annotation]	P450	40.8431	37.7495	33.4537	30.3354	35.5954
AALF007395	Putative iron binding protein involved in fe-s cluster formation [Source:UniProtKB/TrEMBL;Acc:A0A023EGV5]	GST	470.743	528.005	526.736	544.64	517.531
AALF007571	glutathione S-transferase [Source:Projected from Aedes aegypti (AAEL001090) VB Community Annotation]	GST	4.99738	3.54413	3.20881	2.73534	3.62141
AALF007573	glutathione S-transferase [Source:Projected from Aedes aegypti (AAEL001078) VB Community Annotation]	GST	0.965141	0.928512	0.936431	0.937446	0.941882
AALF007574	glutathione S-transferase [Source:Projected from Aedes aegypti (AAEL001071) VB Community Annotation]	GST	4.24921	6.04221	6.57714	8.27158	6.28503
AALF007720	cytochrome P450 [Source:Projected from Aedes aegypti (AAEL009129) VB Community Annotation]	P450	0.411547	0.857293	1.0967	1.83712	1.05066
AALF007744	cytochrome P450 [Source:Projected from Aedes aegypti lvpagwg (AAEL006058) VB Community Annotation]	P450	0.20668	0.231834	0.233929	0.215934	0.222094
AALF007747	cytochrome P450 [Source:Projected from Aedes aegypti (AAEL006044) VB Community Annotation]	P450	3.91869	2.05441	1.89499	1.64782	2.37898
AALF007748	cytochrome P450 [Source:Projected from Aedes aegypti lvpagwg (AAEL006044) VB Community Annotation]	P450	17.4005	10.3675	10.2926	9.35315	11.8534
AALF007799	Carboxy/choline esterase Alpha Esterase [Source:Projected from Aedes aegypti (AAEL005122) VB Community Annotation]	esterase	7.91974	7.79539	8.18462	9.07841	8.24454
AALF008439	glutathione transferase [Source:Projected from Aedes aegypti lvpagwg (AAEL010591) VB Community Annotation]	GST	5.76229	10.5699	12.5599	14.8332	10.9313
AALF008440	glutathione transferase [Source:Projected from Aedes aegypti (AAEL010582) VB Community Annotation]	GST	40.6299	37.9168	40.8346	38.9803	39.5904
AALF008654	Alkyl transferase [Source:UniProtKB/TrEMBL;Acc:A0A182GER5]	GST	45.2554	48.1139	51.2787	52.4654	49.2784
AALF008912	glutathione transferase [Source:Projected from Aedes aegypti lvpagwg (AAEL011752) VB Community Annotation]	GST	163.685	123.717	90.5153	75.7449	113.416
AALF009029	ATP-dependent (S)-NAD(P)H-hydrate dehydratase [Source:UniProtKB/TrEMBL;Acc:A0A182GFJ0]	GST	57.238	64.6788	80.5679	84.7031	71.7969
AALF009165	S-methyl-5'-thioadenosine phosphorylase [Source:UniProtKB/TrEMBL;Acc:A0A023ENG0]	GST	48.3762	50.3158	54.695	57.0276	52.6036
AALF009294	cytochrome P450 [Source:Projected from Aedes aegypti (AAEL007815) VB Community Annotation]	P450	0.420342	0.343975	0.360231	0.357699	0.370561
AALF009469	Cytochrome P450 [Source:Projected from Aedes aegypti lvpagwg (AAEL006824) UniProtKB/TrEMBL;Acc:A0A1S4FEN8]	P450	124.588	117.531	97.0449	84.1869	105.838
AALF009672	Glutathione peroxidase [Source:UniProtKB/TrEMBL;Acc:A0A182GGU6]	GST	3.31166	2.93734	2.49581	2.25471	2.74988
AALF009791	Glutathione peroxidase [Source:UniProtKB/TrEMBL;Acc:A0A182GH38]	GST	26.6664	31.546	32.51	35.2909	31.5033
AALF009801	Putative adenine phosphoribosyl transferase [Source:UniProtKB/TrEMBL;Acc:A0A023EI33]	GST	24.6992	31.8785	34.8623	39.8884	32.8321
AALF009840	Putative glutathione s-transferase [Source:UniProtKB/TrEMBL;Acc:A0A023EJX3]	GST	2.85245	2.94318	3.50148	4.01851	3.32891
AALF009985	S-adenosylmethionine decarboxylase proenzyme [Source:Projected from Aedes aegypti (AAEL001176) UniProtKB/TrEMBL;Acc:Q17M10]	GST	54.2721	49.4731	52.6453	52.2816	52.168
AALF010020	Probable cytosolic Fe-S cluster assembly factor AAEL012261 [Source:Projected from Aedes aegypti (AAEL012261) UniProtKB/Swiss-Prot;Acc:Q16ML2]	GST	35.1024	32.52	32.4078	33.4644	33.3737
AALF010179	S-(hydroxymethyl)glutathione dehydrogenase [Source:UniProtKB/TrEMBL;Acc:A0A182GHU2]	GST	15.4675	17.7342	20.8189	23.0868	19.2769
AALF010189	geranylgeranyl transferase type ii beta subunit [Source:Projected from Aedes aegypti (AAEL001334) VB Community Annotation]	GST	40.0355	38.6607	40.2411	42.5617	40.3747
AALF010237	glutathione transferase [Source:Projected from Aedes aegypti (AAEL007951) VB Community Annotation]	GST	29.7694	36.7986	40.9954	44.9245	38.122
AALF010568	cytochrome P450 [Source:Projected from Aedes aegypti (AAEL014019) VB Community Annotation]	P450	15.038	14.4536	14.4212	15.7701	14.9207
AALF010986	S-methyl-5'-thioadenosine phosphorylase [Source:UniProtKB/TrEMBL;Acc:A0A023ENG0]	GST	43.859	45.4471	49.3373	51.2925	47.484
AALF011014	NADH-cytochrome b5 reductase [Source:UniProtKB/TrEMBL;Acc:A0A182GJH5]	P450	111.614	104.601	109.298	115.308	110.205
AALF011107	cytochrome P450 [Source:Projected from Aedes aegypti (AAEL003748) VB Community Annotation]	P450	0.651489	0.564156	0.51347	0.504086	0.5583
AALF011113	NADPH--cytochrome P450 reductase [Source:UniProtKB/TrEMBL;Acc:A0A182GJP3]	P450	23.1632	21.2322	20.6489	19.8386	21.2207
AALF011177	Serine Protease Inhibitor (serpin) likely cleavage at S/S. [Source:Projected from Aedes aegypti (AAEL008364) VB Community Annotation]	GST	81.084	76.586	80.3243	79.5362	79.3826
AALF011202	Cytochrome P450 monooxygenase CYP9M6v2 [Source:Projected from Aedes aegypti lvpagwg (AAEL001312) UniProtKB/TrEMBL;Acc:X5HYQ8]	P450	9.34428	8.06271	7.14425	7.04727	7.89963
AALF011233	glutathione transferase [Source:Projected from Aedes aegypti (AAEL009016) VB Community Annotation]	GST	4.08025	3.80689	4.0728	4.39233	4.08807
AALF011381	Putative cytochrome c oxidase subunit viia [Source:UniProtKB/TrEMBL;Acc:A0A023ED33]	P450	4345.46	3955.82	3431.27	3060.79	3698.34
AALF011386	Serine Protease Inhibitor (serpin) likely cleavage at S/A. [Source:Projected from Aedes aegypti lvpagwg (AAEL010769) VB Community Annotation]	GST	1.16209	1.00608	1.02655	1.01717	1.05297
AALF011387	Serine Protease Inhibitor (serpin) likely cleavage at S/L. [Source:Projected from Aedes aegypti (AAEL014138) VB Community Annotation]	GST	29.2877	25.0812	24.7684	23.4124	25.6374
AALF011492	s-adenosyl-methyltransferase mraw [Source:Projected from Aedes aegypti (AAEL006065) VB Community Annotation]	GST	199.674	156.169	127.103	109.66	148.151
AALF011563	o-linked n-acetylglucosamine transferase, ogt [Source:Projected from Aedes aegypti (AAEL014746) VB Community Annotation]	GST	5.94302	5.33998	5.16562	4.93896	5.3469
AALF012050	cytochrome P450 [Source:Projected from Aedes aegypti (AAEL006992) VB Community Annotation]	P450	71.1133	58.6462	55.1954	63.4038	62.0897
AALF012088	cytochrome P450 [Source:Projected from Aedes aegypti (AAEL003763) VB Community Annotation]	P450	17.2502	19.4925	21.5453	23.2158	20.3759
AALF012271	Putative s-m checkpoint control protein cid1 [Source:Projected from Aedes aegypti (AAEL012611) UniProtKB/TrEMBL;Acc:A0A0N8ERZ5]	GST	3.31943	3.42305	3.60162	3.65805	3.50054
AALF012577	cytochrome P450 [Source:Projected from Aedes aegypti (AAEL001960) VB Community Annotation]	P450	19.5843	17.9992	17.2092	16.5354	17.832
AALF012786	rab geranylgeranyl transferase alpha subunit [Source:Projected from Aedes aegypti (AAEL000605) VB Community Annotation]	GST	18.203	17.6835	18.1463	18.0722	18.0263
AALF012875	neuropathy target esterase/swiss cheese(d.melanogaster) [Source:Projected from Aedes aegypti (AAEL013811) VB Community Annotation]	esterase	8.00505	7.24951	7.02323	6.67633	7.23853
AALF012909	cytochrome P450 [Source:Projected from Aedes aegypti (AAEL007807) VB Community Annotation]	P450	18.8011	15.8091	14.0857	10.6223	14.8295
AALF013228	Putative microsomal glutathione s-transferase [Source:UniProtKB/TrEMBL;Acc:A0A023EFD8]	GST	31.3295	31.4867	34.1607	34.7441	32.9303
AALF013590	Glutathione synthetase [Source:UniProtKB/TrEMBL;Acc:A0A182GPT4]	GST	7.31987	6.25502	6.28673	6.08404	6.48641
AALF013830	cytochrome C1 [Source:Projected from Aedes aegypti (AAEL011871) VB Community Annotation]	P450	389.357	318.406	258.241	209.677	293.92
AALF014351	Inhibitor of Apoptosis (IAP) containing Baculoviral IAP Repeat(s) (BIR domains). [Source:Projected from Aedes aegypti (AAEL012446) VB Community Annotation]	GST	16.5262	15.0935	15.0604	14.567	15.3118
AALF014842	Putative cytochrome b [Source:UniProtKB/TrEMBL;Acc:A0A023EL14]	P450	3.33011	2.9139	2.91276	2.75247	2.97731
AALF014905	NADH-cytochrome b5 reductase [Source:UniProtKB/TrEMBL;Acc:A0A182GSD7]	P450	13.0305	11.7945	11.4247	11.2192	11.8672
AALF015010	S-formylglutathione hydrolase [Source:UniProtKB/TrEMBL;Acc:A0A182GSL6]	GST	62.1529	61.358	63.812	61.4137	62.1842
AALF015373	Protein-S-isoprenylcysteine O-methyltransferase [Source:UniProtKB/TrEMBL;Acc:A0A182GTA5]	GST	1.59933	1.43149	1.47554	1.51346	1.50495
AALF015439	cytochrome P450 [Source:Projected from Aedes aegypti lvpagwg (AAEL009127) VB Community Annotation]	P450	25.2976	26.3265	34.7708	41.454	31.9622
AALF015440	cytochrome P450 [Source:Projected from Aedes aegypti (AAEL009130) VB Community Annotation]	P450	62.0779	60.9444	67.7828	71.2224	65.5069
AALF015441	cytochrome P450 [Source:Projected from Aedes aegypti (AAEL009131) VB Community Annotation]	P450	171.176	154.747	155.597	158.425	159.987
AALF015447	cytochrome P450 [Source:Projected from Aedes aegypti (AAEL000338) VB Community Annotation]	P450	3.80882	4.2115	4.63192	4.93812	4.39759
AALF015449	cytochrome P450 [Source:Projected from Aedes aegypti (AAEL000320) VB Community Annotation]	P450	5.73571	3.48101	2.84328	2.15589	3.55397
AALF015565	Cytosolic Fe-S cluster assembly factor NUBP2 homolog [Source:UniProtKB/TrEMBL;Acc:A0A182GTM5]	GST	1.72078	1.80603	1.98226	2.13133	1.9101
AALF015758	cytochrome P450 [Source:Projected from Aedes aegypti lvpagwg (AAEL006984) VB Community Annotation]	P450	0.421316	0.390766	0.537826	0.623675	0.493396
AALF015762	cytochrome P450 [Source:Projected from Aedes aegypti (AAEL014411) VB Community Annotation]	P450	0.725867	0.55766	0.476076	0.397338	0.539235
AALF015763	cytochrome P450 [Source:Projected from Aedes aegypti (AAEL014412) VB Community Annotation]	P450	1.99091	1.68579	1.82941	1.71997	1.80652
AALF015905	glutathione transferase [Source:Projected from Aedes aegypti (AAEL011752) VB Community Annotation]	GST	71.4842	56.2912	43.651	36.5816	52.002
AALF016129	cytochrome P450 [Source:Projected from Aedes aegypti (AAEL006795) VB Community Annotation]	P450	2.7208	2.51839	2.53061	2.33707	2.52672
AALF016131	cytochrome P450 [Source:Projected from Aedes aegypti (AAEL006784) VB Community Annotation]	P450	14.0331	12.296	10.8248	10.118	11.8179
AALF016132	cytochrome P450 [Source:Projected from Aedes aegypti (AAEL014614) VB Community Annotation]	P450	17.7262	15.7811	16.1988	16.0741	16.445
AALF016133	cytochrome P450 [Source:Projected from Aedes aegypti lvpagwg (AAEL014618) VB Community Annotation]	P450	3.86417	3.36114	3.59826	3.59536	3.60473
AALF016134	cytochrome P450 [Source:Projected from Aedes aegypti (AAEL018045) VB Community Annotation]	P450	16.7784	15.6102	23.9296	23.5795	19.9744
AALF016463	glutathione transferase [Source:Projected from Aedes aegypti lvpagwg (AAEL004229) VB Community Annotation]	GST	30.1259	29.1429	25.6698	26.601	27.8849
AALF016747	glycosyl transferase [Source:Projected from Aedes aegypti (AAEL000559) VB Community Annotation]	GST	4.31288	4.01105	4.08387	3.93711	4.08623
AALF016758	tRNA delta(2)-isopentenylpyrophosphate transferase [Source:Projected from Aedes aegypti (AAEL009164) VB Community Annotation]	GST	6.64212	6.49149	6.74395	6.53486	6.60311
AALF016900	cytochrome P450 [Source:Projected from Aedes aegypti lvpagwg (AAEL007795) VB Community Annotation]	P450	3.20174	2.20829	2.11617	1.89136	2.35439
AALF016955	S-adenosylmethionine synthase [Source:UniProtKB/TrEMBL;Acc:A0A023ESR9]	GST	92.9765	87.6254	99.8551	101.024	95.3702
AALF016993	(s)-2-hydroxy-acid oxidase [Source:Projected from Aedes aegypti (AAEL004676) VB Community Annotation]	GST	61.8613	51.8971	50.8498	49.0783	53.4216
AALF017104	cytochrome P450 [Source:Projected from Aedes aegypti (AAEL005006) VB Community Annotation]	P450	0.163739	0.15048	0.191149	0.186316	0.172921
AALF017381	oligosaccharyl transferase [Source:Projected from Aedes aegypti (AAEL002804) VB Community Annotation]	GST	14.0699	12.766	12.24	10.9852	12.5153
AALF017623	cytochrome P450 [Source:Projected from Aedes aegypti (AAEL001312) VB Community Annotation]	P450	4.77432	4.01262	3.62771	3.5331	3.98694
AALF017755	S-adenosylmethionine sensor upstream of mTORC1 [Source:UniProtKB/TrEMBL;Acc:A0A182GXR9]	GST	2.20204	2.61446	3.06511	3.50427	2.84647
AALF017790	cytochrome oxidase biogenesis protein (oxa1 mitochondrial) [Source:Projected from Aedes aegypti (AAEL006734) VB Community Annotation]	P450	35.7077	34.4804	34.8069	34.1968	34.7979
AALF018007	cytochrome P450 [Source:Projected from Aedes aegypti (AAEL008017) VB Community Annotation]	P450	1.03129	0.923138	0.802058	0.716629	0.868279
AALF018084	glutathione transferase [Source:Projected from Aedes aegypti (AAEL007954) VB Community Annotation]	GST	8.32682	7.68153	7.11342	6.2927	7.35362
AALF018085	glutathione transferase [Source:Projected from Aedes aegypti (AAEL007962) VB Community Annotation]	GST	197.041	198.32	195.125	182.274	193.19
AALF018088	glutathione transferase [Source:Projected from Aedes aegypti (AAEL007964) VB Community Annotation]	GST	2.60096	2.15447	2.22405	1.85166	2.20779
AALF018089	glutathione transferase [Source:Projected from Aedes aegypti (AAEL007947) VB Community Annotation]	GST	188.943	249.868	269.959	304.496	253.317
AALF018090	glutathione transferase [Source:Projected from Aedes aegypti (AAEL007946) VB Community Annotation]	GST	60.1484	59.1337	55.9492	56.1297	57.8403
AALF018319	Cytochrome b-c1 complex subunit Rieske, mitochondrial [Source:UniProtKB/TrEMBL;Acc:A0A023ELV4]	P450	416.195	338.622	289.775	243.823	322.104
AALF018592	cytochrome oxidase biogenesis protein (oxa1 mitochondrial) [Source:Projected from Aedes aegypti (AAEL009183) VB Community Annotation]	P450	5.14185	4.7386	4.7318	4.615	4.80681
AALF018941	cytochrome P450 [Source:Projected from Aedes aegypti (AAEL009120) VB Community Annotation]	P450	3.65541	3.82097	4.41573	4.92352	4.20391
AALF018942	cytochrome P450 [Source:Projected from Aedes aegypti (AAEL009124) VB Community Annotation]	P450	16.861	13.4961	14.1911	14.7258	14.8185
AALF018943	cytochrome P450 [Source:Projected from Aedes aegypti (AAEL009126) VB Community Annotation]	P450	9.61107	7.63017	7.6592	8.31632	8.30419
AALF018944	cytochrome P450 [Source:Projected from Aedes aegypti (AAEL009138) VB Community Annotation]	P450	0.634128	0.805574	1.2136	1.44482	1.02453
AALF018945	cytochrome P450 [Source:Projected from Aedes aegypti (AAEL009132) VB Community Annotation]	P450	63.7544	57.2456	52.7059	51.2227	56.2321
AALF018946	cytochrome P450 [Source:Projected from Aedes aegypti (AAEL009128) VB Community Annotation]	P450	23.7905	21.7654	23.4705	25.6103	23.6592
AALF018947	cytochrome P450 [Source:Projected from Aedes aegypti (AAEL009125) VB Community Annotation]	P450	17.2055	17.6276	19.3177	20.355	18.6265
AALF018948	cytochrome P450 [Source:Projected from Aedes aegypti (AAEL009127) VB Community Annotation]	P450	19.6473	20.1715	24.7416	27.6321	23.0481
AALF018982	Putative cpij002683 glutathione s-transferase 1-1 [Source:UniProtKB/TrEMBL;Acc:A0A023ENG1]	GST	19.176	30.5894	35.8962	41.8921	31.8884
AALF019274	Putative cytochrome c [Source:UniProtKB/TrEMBL;Acc:A0A023EEY5]	P450	13407.8	11125.7	8675.9	7614.79	10206.1
AALF019386	Putative cytochrome c oxidase subunit viia [Source:UniProtKB/TrEMBL;Acc:A0A023EED7]	P450	593.538	580.46	569.522	541.011	571.132
AALF019696	microsomal glutathione s-transferase [Source:Projected from Aedes aegypti (AAEL006829) VB Community Annotation]	GST	119.47	109.186	102.371	96.98	107.002
AALF019712	Succinate dehydrogenase [ubiquinone] cytochrome b small subunit [Source:UniProtKB/TrEMBL;Acc:A0A182H1A0]	P450	469.519	388.063	319.163	267.642	361.097
AALF019830	cytochrome B5 (cytb5) [Source:Projected from Aedes aegypti (AAEL010017) VB Community Annotation]	P450	13.1987	13.7777	15.2076	15.9097	14.5234
AALF019999	cytochrome P450 [Source:Projected from Aedes aegypti (AAEL008018) VB Community Annotation]	P450	0.177121	0.15563	0.135062	0.108027	0.14396
AALF020252	S-adenosylmethionine synthase [Source:UniProtKB/TrEMBL;Acc:A0A023ESR9]	GST	192.904	183.238	184.974	191.184	188.075
AALF020310	Carboxy/choline esterase Alpha Esterase [Source:Projected from Aedes aegypti (AAEL002385) VB Community Annotation]	esterase	1.70647	1.42448	1.39102	1.38634	1.47708
AALF020461	cytochrome P450 [Source:Projected from Aedes aegypti (AAEL011463) VB Community Annotation]	P450	6.26297	6.17236	6.44878	5.82819	6.17808
AALF020660	cytochrome P450 [Source:Projected from Aedes aegypti (AAEL004054) VB Community Annotation]	P450	100.265	87.3121	76.0421	67.1565	82.694
AALF021012	cytochrome P450 [Source:Projected from Aedes aegypti lvpagwg (AAEL001960) VB Community Annotation]	P450	13.3461	12.4711	11.6481	10.8683	12.0834
AALF021014	cytochrome P450 [Source:Projected from Aedes aegypti (AAEL002031) VB Community Annotation]	P450	5.15737	4.64115	4.47815	4.03358	4.57756
AALF021140	Putative cytochrome b5 [Source:UniProtKB/TrEMBL;Acc:A0A023EFA5]	P450	8.22232	11.6624	13.1574	15.1257	12.042
AALF021145	glutathione transferase [Source:Projected from Aedes aegypti (AAEL011741) VB Community Annotation]	GST	46.7917	28.0694	23.3883	21.1424	29.848
AALF021146	glutathione transferase [Source:Projected from Aedes aegypti lvpagwg (AAEL011741) VB Community Annotation]	GST	54.7763	30.7622	24.6464	20.6632	32.712
AALF021259	cytochrome P450 [Source:Projected from Aedes aegypti (AAEL013798) VB Community Annotation]	P450	1.2751	1.68325	2.19245	2.80855	1.98984
AALF021651	Serine Protease Inhibitor (serpin) likely cleavage at I/S. Transcript A. [Source:Projected from Aedes aegypti (AAEL013936) VB Community Annotation]	GST	12.7951	11.358	10.4686	9.86884	11.1227
AALF021825	Arginyl-tRNA--protein transferase 1 [Source:UniProtKB/TrEMBL;Acc:A0A182H503]	GST	16.348	16.5899	18.4363	19.7999	17.7935
AALF021900	S-adenosylmethionine sensor upstream of mTORC1 [Source:UniProtKB/TrEMBL;Acc:A0A182H546]	GST	11.4915	11.934	12.277	12.9569	12.1649
AALF021961	Serine Protease Inhibitor (serpin) likely cleavage at S/L. [Source:Projected from Aedes aegypti lvpagwg (AAEL014138) VB Community Annotation]	GST	27.3654	22.6091	22.961	22.5347	23.8676
AALF022414	cytochrome P450 [Source:Projected from Aedes aegypti (AAEL004941) VB Community Annotation]	P450	18.1064	15.2248	14.7679	14.5199	15.6547
AALF023149	cytochrome P450 [Source:Projected from Aedes aegypti (AAEL003380) VB Community Annotation]	P450	1.37942	1.4201	1.68793	1.60744	1.52372
AALF023150	cytochrome P450 [Source:Projected from Aedes aegypti (AAEL003399) VB Community Annotation]	P450	1.38325	1.45857	1.87203	2.18342	1.72432
AALF023181	protein farnesyltransferase alpha subunit/rab geranylgeranyl transferase alpha subunit [Source:Projected from Aedes aegypti (AAEL000421) VB Community Annotation]	GST	12.1186	12.7939	13.595	15.2285	13.434
AALF023705	cytochrome P450 [Source:Projected from Aedes aegypti (AAEL007830) VB Community Annotation]	P450	2.74691	2.7652	2.68554	2.63728	2.70873
AALF024122	cytochrome P450 [Source:Projected from Aedes aegypti (AAEL014893) VB Community Annotation]	P450	181.782	154.071	142.612	132.585	152.763
AALF024124	cytochrome P450 [Source:Projected from Aedes aegypti (AAEL012492) VB Community Annotation]	P450	20.78	18.5042	15.9022	12.7318	16.9795
AALF024125	cytochrome P450 [Source:Projected from Aedes aegypti (AAEL012494) VB Community Annotation]	P450	27.649	24.7114	22.0711	18.7662	23.2994
AALF024126	cytochrome P450 [Source:Projected from Aedes aegypti (AAEL012491) VB Community Annotation]	P450	28.6574	25.076	22.0898	18.2684	23.5229
AALF024328	cytochrome P450 [Source:Projected from Aedes aegypti (AAEL008889) VB Community Annotation]	P450	1.99871	2.24657	3.80001	4.37438	3.10492
AALF024476	glutathione transferase [Source:Projected from Aedes aegypti (AAEL000092) VB Community Annotation]	GST	15.4356	15.1825	15.9026	15.809	15.5824
AALF024506	Putative cytochrome c oxidase assembly protein [Source:UniProtKB/TrEMBL;Acc:A0A023EDB5]	P450	90.6031	103.433	101.81	106.431	100.569
AALF024747	Peptide-methionine (R)-S-oxide reductase [Source:UniProtKB/TrEMBL;Acc:A0A182H9L1]	GST	8.55108	7.82104	7.06533	6.92381	7.59031
AALF024916	cytochrome c oxidase assembly protein cox11 [Source:Projected from Aedes aegypti (AAEL006779) VB Community Annotation]	P450	41.3619	44.9675	45.9398	49.5007	45.4425
AALF025204	cytochrome P450 [Source:Projected from Aedes aegypti (AAEL014609) VB Community Annotation]	P450	389.15	325.728	426.982	490.748	408.152
AALF025472	oligosaccharyl transferase [Source:Projected from Aedes aegypti (AAEL004228) VB Community Annotation]	GST	4.84127	4.77054	4.90287	4.38322	4.72447
AALF025931	ATP-dependent (S)-NAD(P)H-hydrate dehydratase [Source:UniProtKB/TrEMBL;Acc:A0A182GFJ0]	GST	42.1232	49.2018	63.9021	71.5307	56.6894
AALF026202	cytochrome P450 [Source:Projected from Aedes aegypti (AAEL014615) VB Community Annotation]	P450	10.0323	6.16716	5.56945	4.57547	6.5861
AALF026203	cytochrome P450 [Source:Projected from Aedes aegypti (AAEL014606) VB Community Annotation]	P450	15.5864	14.0325	13.0997	11.6005	13.5798
AALF026462	cytochrome P450 [Source:Projected from Aedes aegypti (AAEL005696) VB Community Annotation]	P450	0.0410493	0.0390161	0.0441278	0.0490564	0.0433124
AALF026670	cytochrome P450 [Source:Projected from Aedes aegypti (AAEL014594) VB Community Annotation]	P450	1.69126	1.33296	0.945174	0.828727	1.19953
AALF026992	Cytosolic Fe-S cluster assembly factor NUBP1 homolog [Source:UniProtKB/TrEMBL;Acc:A0A182HD54]	GST	32.5244	30.306	30.1807	28.7034	30.4286
AALF027555	cytochrome P450 [Source:Projected from Aedes aegypti (AAEL014830) VB Community Annotation]	P450	80.5818	73.8749	83.9839	92.9743	82.8537
AALF027556	cytochrome P450 [Source:Projected from Aedes aegypti (AAEL013556) VB Community Annotation]	P450	2.77086	2.27245	1.89118	1.99718	2.23292
AALF027714	cytochrome P450 [Source:Projected from Aedes aegypti (AAEL006793) VB Community Annotation]	P450	28.9428	26.1437	25.1304	24.3049	26.1305
AALF027716	cytochrome P450 [Source:Projected from Aedes aegypti (AAEL006815) VB Community Annotation]	P450	8.93074	7.62469	6.83005	6.58239	7.49197
AALF027886	geranylgeranyl transferase type i beta subunit [Source:Projected from Aedes aegypti (AAEL001830) VB Community Annotation]	GST	5.00076	4.85042	5.08948	4.85049	4.94779
AALF028581	NADH-ubiquinone oxidoreductase fe-s protein 2 (ndufs2) [Source:Projected from Aedes aegypti (AAEL011381) VB Community Annotation]	GST	1029.98	841.142	707.361	586.672	791.288
