# Supplementary material for: Unveiling candidate genes for metabolic resistance to malathion in Aedes albopictus through RNA sequencing-based transcriptome profiling
Source: PLoS Negl Trop Dis. 2024 Jun 12;18(6):e0012243. doi: 10.1371/journal.pntd.0012243 (PMC11168629; doi:10.1371/journal.pntd.0012243)
Supplement: S4 Table — (XLSX) [file pntd.0012243.s005.xlsx]

## Sheet: Additonal file 1 aedes WC pathw
S5 Table. All significant pathways in comparison between WI group versus CO group in Aedes albopictus. False discovery rate value for fold enrichment, number of genes, total genes in pathway, fold enrichment, pathway category, term information for pathway category, VectorBase ID of genes included in pathway are listed in the table.
Enrichment FDR	Number of Genes	Pathway Genes	Fold Enrichment	Pathway	URL	Genes
1.08258e-06	188	396	1.34121	Structural molecule activity	http://amigo.geneontology.org/amigo/term/GO:0005198	CCG000228.1 RP20_CCG000267 RP20_CCG000491 CCG000788.1 RP20_CCG000803 CCG000940.1 RP20_CCG001143 CCG001173.1 RP20_CCG001372 RP20_CCG001442 RP20_CCG001502 CCG001689.1 CCG001690.1 CCG002235.1 RP20_CCG002524 RP20_CCG002626 CCG002644.1 CCG002862.1 RP20_CCG003009 CCG003471.1 RP20_CCG003533 CCG003587.1 CCG003817.1 RP20_CCG004005 CCG004029.1 RP20_CCG004030 RP20_CCG004104 CCG004299.1 RP20_CCG004326 RP20_C…
0.000494337	418	722	1.16808	Non-membrane-bounded organelle	http://amigo.geneontology.org/amigo/term/GO:0043228	RP20_CCG000112 RP20_CCG000113 RP20_CCG000267 CCG000313.1 RP20_CCG000405 RP20_CCG000491 CCG000783.1 RP20_CCG000803 RP20_CCG000825 CCG000940.1 RP20_CCG001050 CCG001073.1 CCG001173.1 CCG001222.1 RP20_CCG001334 CCG001408.1 RP20_CCG001502 CCG001646.1 RP20_CCG001763 RP20_CCG001770 RP20_CCG001881 RP20_CCG002099 RP20_CCG002118 CCG002235.1 RP20_CCG002500 RP20_CCG002564 RP20_CCG002626 RP20_CCG002632 CCG002…
0.000494337	418	722	1.16808	Intracellular non-membrane-bounded organelle	http://amigo.geneontology.org/amigo/term/GO:0043232	RP20_CCG000112 RP20_CCG000113 RP20_CCG000267 CCG000313.1 RP20_CCG000405 RP20_CCG000491 CCG000783.1 RP20_CCG000803 RP20_CCG000825 CCG000940.1 RP20_CCG001050 CCG001073.1 CCG001173.1 CCG001222.1 RP20_CCG001334 CCG001408.1 RP20_CCG001502 CCG001646.1 RP20_CCG001763 RP20_CCG001770 RP20_CCG001881 RP20_CCG002099 RP20_CCG002118 CCG002235.1 RP20_CCG002500 RP20_CCG002564 RP20_CCG002626 RP20_CCG002632 CCG002…
0.000494337	107	154	1.36122	Structural constituent of ribosome	http://amigo.geneontology.org/amigo/term/GO:0003735	RP20_CCG000267 RP20_CCG000491 RP20_CCG000803 CCG000940.1 CCG001173.1 RP20_CCG001502 CCG002235.1 RP20_CCG002626 CCG002644.1 CCG002862.1 CCG003471.1 RP20_CCG003533 RP20_CCG004005 CCG004029.1 RP20_CCG004030 RP20_CCG004104 CCG005443.1 RP20_CCG005458 RP20_CCG005471 CCG005568.1 RP20_CCG005737 CCG006336.1 RP20_CCG006623 CCG006805.1 RP20_CCG006834 RP20_CCG006876 RP20_CCG007047 CCG007059.1 CCG007120.1 CCG…
0.00303013	34	40	1.6277	Ribosome	http://www.genome.jp/kegg-bin/show_pathway?aalb03010	RP20_CCG000491 RP20_CCG001502 CCG002644.1 CCG003471.1 CCG004029.1 RP20_CCG004030 RP20_CCG004104 RP20_CCG005471 CCG006336.1 RP20_CCG006623 RP20_CCG006834 CCG007120.1 RP20_CCG008423 RP20_CCG009351 RP20_CCG009372 RP20_CCG010491 CCG011256.1 CCG013234.1 RP20_CCG013430 CCG014051.1 RP20_CCG014408 RP20_CCG014907 CCG016139.1 RP20_CCG016385 RP20_CCG016684 CCG017334.1 RP20_CCG019661 RP20_CCG021247 RP20_CCG0…
0.00544378	129	194	1.28238	Ribosome	http://amigo.geneontology.org/amigo/term/GO:0005840	RP20_CCG000112 RP20_CCG000267 RP20_CCG000491 RP20_CCG000803 CCG000940.1 CCG001173.1 RP20_CCG001334 RP20_CCG001502 RP20_CCG001763 RP20_CCG002118 CCG002235.1 RP20_CCG002564 RP20_CCG002626 CCG002644.1 RP20_CCG002846 CCG002936.1 CCG003471.1 RP20_CCG003533 CCG003809.1 RP20_CCG004005 CCG004029.1 RP20_CCG004030 RP20_CCG004104 CCG004951.1 CCG005443.1 RP20_CCG005458 RP20_CCG005471 CCG005568.1 RP20_CCG0057…
0.00880085	50	189	1.46709	Structural constituent of cuticle	http://amigo.geneontology.org/amigo/term/GO:0042302	CCG000788.1 RP20_CCG001143 RP20_CCG001372 RP20_CCG001442 CCG001689.1 CCG001690.1 RP20_CCG002524 CCG003817.1 CCG004299.1 CCG004977.1 CCG005118.1 CCG007212.1 RP20_CCG007880 RP20_CCG008260 RP20_CCG008551 RP20_CCG009184 RP20_CCG009191 RP20_CCG009193 CCG009774.1 RP20_CCG009775 CCG009968.1 CCG010231.1 RP20_CCG010766 CCG011343.1 RP20_CCG011404 RP20_CCG011556 RP20_CCG012025 RP20_CCG012028 CCG012033.1 RP2…
0.0117556	434	864	1.13438	Zinc ion binding	http://amigo.geneontology.org/amigo/term/GO:0008270	RP20_CCG000010 RP20_CCG000071 RP20_CCG000109 RP20_CCG000121 CCG000601.1 CCG000794.1 CCG000799.1 RP20_CCG000911 RP20_CCG000912 RP20_CCG000913 RP20_CCG000914 CCG000954.2 CCG001115.1 CCG001217.1 RP20_CCG001224.3 CCG001477.1 CCG001507.1 RP20_CCG001601 RP20_CCG001604 CCG001605.1 CCG001730.1 RP20_CCG002031 CCG002100.1 CCG002154.1 CCG002163.1 RP20_CCG002230.2 CCG002336.1 CCG002383.1 CCG002459.1 CCG00253…
