# Supplementary material for: Unveiling candidate genes for metabolic resistance to malathion in Aedes albopictus through RNA sequencing-based transcriptome profiling
Source: PLoS Negl Trop Dis. 2024 Jun 12;18(6):e0012243. doi: 10.1371/journal.pntd.0012243 (PMC11168629; doi:10.1371/journal.pntd.0012243)
Supplement: S5 Table — (XLSX) [file pntd.0012243.s006.xlsx]

## Sheet: Additonal file 2 aedes MRMS pat
S6 Table. All significant pathways in comparison between MR group versus MS group in Aedes albopictus. False discovery rate value for fold enrichment, number of genes, total genes in pathway, fold enrichment, pathway category, term information for pathway category, VectorBase ID of genes included in pathway are listed in the table.
Enrichment FDR	Number of Genes	Pathway Genes	Fold Enrichment	Pathway	URL	Genes
6.31e-43	49	199	14.619	Odorant binding	http://amigo.geneontology.org/amigo/term/GO:0005549	CCG003184.1 RP20_CCG003679 CCG004118.1 RP20_CCG006396 RP20_CCG006397 RP20_CCG006398 CCG006399.1 RP20_CCG007787 RP20_CCG007857 RP20_CCG008134 RP20_CCG008607 RP20_CCG008888 CCG008889.1 CCG009314.1 CCG009315.1 RP20_CCG009317 RP20_CCG010900 CCG010901.1 CCG011068.1 RP20_CCG013003 CCG013004.1 CCG013135.1 CCG013137.1 CCG013138.1 RP20_CCG014080 RP20_CCG014081 RP20_CCG014341 RP20_CCG015686 CCG015687.1 CCG…
2.55e-07	16	115	6.91821	Chitin binding	http://amigo.geneontology.org/amigo/term/GO:0008061	CCG002417.1 CCG002858.1 CCG003957.1 CCG004401.1 CCG006911.1 CCG010077.1 CCG014502.1 CCG016069.1 CCG023915.1 CCG023922.1 CCG023923.1 CCG023926.1 RP20_CCG026044 CCG026641.1 RP20_CCG026642 CCG026643.1
0.000222249	26	366	2.92719	Extracellular region	http://amigo.geneontology.org/amigo/term/GO:0005576	CCG000282.1 CCG002417.1 CCG003801.1 CCG003957.1 CCG004401.1 CCG006911.1 RP20_CCG008364 CCG010077.1 CCG010364.1 RP20_CCG011386 CCG011387.1 CCG013404.1 CCG014502.1 CCG016069.1 CCG016960.1 RP20_CCG018419 CCG023915.1 CCG023922.1 CCG023923.1 CCG023926.1 RP20_CCG026044 CCG026641.1 RP20_CCG026642 CCG026643.1 CCG026704.1 RP20_CCG028308
0.000814261	5	10	16.5749	Galactose metabolic process	http://amigo.geneontology.org/amigo/term/GO:0006012	RP20_CCG007045 RP20_CCG007046.2 RP20_CCG025950 RP20_CCG026167 RP20_CCG027652
0.00317475	21	241	2.78458	Carbohydrate metabolic process	http://amigo.geneontology.org/amigo/term/GO:0005975	RP20_CCG000361 CCG002417.1 RP20_CCG002599 CCG002858.1 RP20_CCG006358 RP20_CCG007045 RP20_CCG007046.2 RP20_CCG008410 CCG008483.1 CCG008484.1 RP20_CCG012045 CCG013169.3 CCG013462.1 RP20_CCG014503 CCG023915.1 RP20_CCG025365 RP20_CCG025950 RP20_CCG026167 RP20_CCG027416 RP20_CCG027652 CCG027708.4
0.00979163	43	910	1.83796	Proteolysis	http://amigo.geneontology.org/amigo/term/GO:0006508	RP20_CCG001011.2 RP20_CCG001855 CCG002383.1 CCG003911.2 RP20_CCG004528 CCG006215.3 CCG006911.1 CCG006922.1 RP20_CCG007254 RP20_CCG007496 RP20_CCG007927 RP20_CCG008364 CCG008382.1 CCG009227.1 CCG010364.1 CCG011300.1 RP20_CCG011386 CCG011387.1 CCG011388.1 RP20_CCG011409 RP20_CCG011859 CCG012954.1 RP20_CCG013647 CCG014502.1 CCG014785.1 CCG015370.1 RP20_CCG015543 CCG015844.1 RP20_CCG016071 RP20_CCG01…
0.0251204	36	761	1.86144	Peptidase activity	http://amigo.geneontology.org/amigo/term/GO:0008233	RP20_CCG001011.2 RP20_CCG001855 CCG002383.1 CCG003911.2 RP20_CCG004528 CCG006215.3 CCG006911.1 CCG006922.1 RP20_CCG007496 RP20_CCG007927 CCG008382.1 CCG009227.1 CCG011300.1 CCG011388.1 RP20_CCG011409 RP20_CCG011859 CCG012954.1 RP20_CCG013647 CCG014502.1 CCG014785.1 CCG015370.1 RP20_CCG015543 CCG015844.1 RP20_CCG016071 RP20_CCG016213 RP20_CCG016309 RP20_CCG016865 CCG016960.1 CCG016962.1 CCG019001.…
0.0386911	21	389	2.23761	Serine-type peptidase activity	http://amigo.geneontology.org/amigo/term/GO:0008236	RP20_CCG001855 CCG003911.2 RP20_CCG004528 CCG006911.1 CCG006922.1 CCG008382.1 CCG011388.1 CCG012954.1 RP20_CCG013647 CCG014785.1 RP20_CCG015543 RP20_CCG016213 CCG016960.1 CCG016962.1 CCG019001.1 CCG020054.1 RP20_CCG020571 CCG023232.1 RP20_CCG023576 RP20_CCG024082 CCG025999.1
0.0386911	21	389	2.23761	Serine hydrolase activity	http://amigo.geneontology.org/amigo/term/GO:0017171	RP20_CCG001855 CCG003911.2 RP20_CCG004528 CCG006911.1 CCG006922.1 CCG008382.1 CCG011388.1 CCG012954.1 RP20_CCG013647 CCG014785.1 RP20_CCG015543 RP20_CCG016213 CCG016960.1 CCG016962.1 CCG019001.1 CCG020054.1 RP20_CCG020571 CCG023232.1 RP20_CCG023576 RP20_CCG024082 CCG025999.1
0.0722316	8	189	3.84965	Structural constituent of cuticle	http://amigo.geneontology.org/amigo/term/GO:0042302	CCG000788.1 RP20_CCG001372 CCG011343.1 RP20_CCG011556 CCG012638.1 CCG015395.1 RP20_CCG016157 RP20_CCG026700.2
0.0859488	19	364	2.16359	Serine-type endopeptidase activity	http://amigo.geneontology.org/amigo/term/GO:0004252	RP20_CCG001855 CCG003911.2 RP20_CCG004528 CCG006911.1 CCG006922.1 CCG008382.1 CCG011388.1 CCG012954.1 RP20_CCG013647 CCG014785.1 RP20_CCG015543 RP20_CCG016213 CCG016960.1 CCG016962.1 CCG020054.1 RP20_CCG020571 CCG023232.1 RP20_CCG023576 CCG025999.1
0.157181	3	10	9.94493	Minus-end-directed microtubule motor activity	http://amigo.geneontology.org/amigo/term/GO:0008569	RP20_CCG008346 RP20_CCG021317 CCG021895.1
0.158046	74	1915	1.36874	Hydrolase activity	http://amigo.geneontology.org/amigo/term/GO:0016787	RP20_CCG000361 RP20_CCG001011.2 CCG001125.1 RP20_CCG001855 CCG002383.1 RP20_CCG002599 CCG003128.1 CCG003152.1 CCG003801.1 CCG003911.2 CCG004107.1 RP20_CCG004528 RP20_CCG004602 RP20_CCG004720 RP20_CCG005096 RP20_CCG005147 CCG006215.3 CCG006911.1 CCG006922.1 CCG006955.1 RP20_CCG007496 RP20_CCG007795 RP20_CCG007927 CCG008194.1 CCG008382.1 CCG008483.1 CCG008484.1 CCG009227.1 CCG011300.1 CCG011388.1 R…
0.191602	8	109	3.1405	Carboxylic ester hydrolase activity	http://amigo.geneontology.org/amigo/term/GO:0052689	CCG003801.1 RP20_CCG004602 RP20_CCG005096 RP20_CCG007795 AalbCCE042 CCG023063.1 AalbCCE053 CCG027444.1
0.191957	6	77	3.89149	Cilium	http://amigo.geneontology.org/amigo/term/GO:0005929	RP20_CCG008346 RP20_CCG010946 CCG014201.1 CCG019773.1 RP20_CCG021317 CCG021895.1
